# Supplementary material for: Breast cancer in women by HIV status: A report from the South African National Cancer Registry
Source: PLoS One. 2024 Jun 17;19(6):e0305274. doi: 10.1371/journal.pone.0305274 (PMC11182510; doi:10.1371/journal.pone.0305274)
Supplement: S1 File — (XLSX) [file pone.0305274.s002.xlsx]

## Sheet: Minimum Data Set
	HIV positive	HIV negative	HIV unknown	Total
PATIENT-LEVEL CHARACTERISTICS
Age at cancer diagnosis [years]
15-24	27	29	131	187
25-29	127	114	422	663
30-34	381	280	1004	1665
35-39	544	563	1793	2900
40-44	591	822	2772	4185
45-49	499	1029	3380	4908
50-54	374	1079	3460	4913
55-59	258	988	3486	4732
60+	311	2650	12618	15579
Missing	23	37	728	788
Ethnicity
Asian	29	187	1277	1493
Black	2625	3254	17526	23405
Colored	217	1995	4177	6389
White	174	1941	5554	7669
Missing	90	214	1260	1564
CANCER-LEVEL CHARACTERISTICS
Tumour morphology
Ductal and Lobular Neoplasms	2695	6521	25294	34510
Epithelial Neoplasms, NOS	208	530	2079	2817
Adenocarcinomas	78	213	860	1151
Others	154	327	1561	2042
Year at cancer diagnosis
2004	70	114	2915	3099
2005	134	370	2794	3298
2006	167	450	2872	3489
2007	200	483	2829	3512
2008	282	575	2886	3743
2009	304	726	2819	3849
2010	354	763	2827	3944
2011	410	991	2588	3989
2012	452	1076	2776	4304
2013	398	1068	2432	3898
2014	364	975	2056	3395
MUNICIPALITY-LEVEL CHARACTERISTICS
Urbanization
Rural	895	1298	8283	10476
Urban	2133	6289	17606	26028
Missing	107	4	3905	4016
Socio-economic position
Low	176	68	1934	2178
Middle	290	148	2695	3133
High	2562	7370	21182	31114
Missing	107	5	3983	4095
Province
Gauteng	1303	1943	8429	11675
Western Cape	428	3748	5384	9560
Eastern Cape	247	605	3786	4638
Free State	323	590	1760	2673
Limpopo	258	77	2197	2532
North West	216	290	1415	1921
Mpumalanga	149	62	1229	1440
Northern Cape	60	124	916	1100
Kwazulu-Natal	44	148	695	887
Missing	107	4	3983	4094
Total	3135	7591	29794	40520
